# Supplementary material for: Associations of genetically predicted interleukin-6 and tumor necrosis factor signaling pathways with mortality among persons with colorectal cancer: a two-sample Mendelian randomization
Source: BMC Med. 2026 Mar 6;24:211. doi: 10.1186/s12916-026-04736-9 (PMC13063702; doi:10.1186/s12916-026-04736-9)
Supplement: Supplementary file 1 — Additional file 1: Tables 1–2. Table 1 Summary information for SNPs used as genetic instruments for sIL6-RA, IL6ST, TNF, sTNF-R1, and sTNF-R2 in Mendelian randomization. Table 2 Genetic summary data for colorectal cancer mortality. [file 12916_2026_4736_MOESM1_ESM.xlsx]

## Sheet: Information
Table 1	Summary information for SNPs used as genetic instruments for sIL6-RA, IL6ST, TNF, sTNF-R1, sTNF-R2 in Mendelian Randomization.
Table 2	Genetic Summary Data for Colorectal cancer Mortality

## Sheet: Table 1
Summary information for SNPs used as genetic instruments for sIL6-RA, IL6ST, TNF, sTNF-R1, sTNF-R2 in Mendelian Randomization.
	SNP	EffEct Allele	Other Allele	EAF	Chr	Pos	beta	SE	P	N	GWAS	R^2	F
sIL6-RA	rs558831264	G	A	0.01	1	153878823	-0.514	0.042	4.112e-35	35365	dECODE	0.004	152.85
	rs138696756	C	T	0.022	1	153880288	0.576	0.028	6.054e-93	35365	dECODE	0.012	418.17
	rs143470898	T	C	0.02	1	153886601	-0.447	0.03	3.418e-51	35365	dECODE	0.006	226.51
	rs143873821	A	G	0.037	1	153930772	0.156	0.023	4.598e-12	35365	dECODE	0.001	47.85
	rs41265211	T	G	0.008	1	153963749	0.302	0.047	1.761e-10	35365	dECODE	0.001	40.71
	rs74447439	C	G	0.016	1	153989138	-0.314	0.034	9.462e-21	35365	dECODE	0.002	87.27
	rs146588776	C	G	0.032	1	154050245	0.17	0.023	1.635e-13	35365	dECODE	0.002	54.4
	rs141831032	C	T	0.015	1	154062894	0.443	0.034	6.591e-40	35365	dECODE	0.005	174.8
	rs11265611	A	G	0.656	1	154395125	0.742	0.005	0	35363	dECODE	0.359	19832.4
	rs3766926	C	T	0.221	1	154564417	-0.372	0.006	0	35363	dECODE	0.087	3356.92
	rs34085553	T	C	0.056	1	154708893	-0.115	0.018	2.284e-10	35362	dECODE	0.001	40.2
	rs57438059	C	T	0.036	1	154782626	0.154	0.022	5.634e-12	35362	dECODE	0.001	47.45
	rs41264253	A	G	0.122	1	154918352	-0.158	0.013	1.321e-35	35364	dECODE	0.004	155.11
	rs138696756	C	T	0.011	1	153907812	0.527	0.037	1.52e-46	33413	UKBB	0.006	205.2
	rs74321826	T	G	0.032	1	153959359	-0.398	0.022	1.105e-70	33413	UKBB	0.009	315.93
	rs2230324	T	C	0.044	1	153982170	0.399	0.019	2.009e-102	33413	UKBB	0.014	461.71
	rs146954548	A	G	0.016	1	154025208	0.333	0.031	1.345e-26	33413	UKBB	0.003	113.93
	rs180929988	A	G	0.015	1	154032022	-0.367	0.032	2.597e-30	33413	UKBB	0.004	130.9
	rs114631032	C	T	0.027	1	154065237	0.186	0.024	6.631e-15	33413	UKBB	0.002	60.7
	rs144063783	C	T	0.013	1	154361120	0.381	0.036	3.84e-26	33413	UKBB	0.003	111.85
	rs72633650	C	T	0.136	1	154388362	0.452	0.011	0	33413	UKBB	0.047	1651.92
	rs78664422	A	G	0.168	1	154526770	-0.65	0.01	0	33413	UKBB	0.107	4006.3
	rs11264224	C	A	0.169	1	154595610	0.441	0.01	0	33413	UKBB	0.051	1799.29
	rs1702184	A	G	0.195	1	154792774	0.155	0.01	4.774e-58	33413	UKBB	0.008	257.95
IL6ST	rs55884452	A	G	0.791	5	54760269	-0.098	0.01	2.057e-21	35363	dECODE	0.003	90.29
	rs531211206	C	G	0.018	5	54848345	-0.266	0.031	1.326e-17	35362	dECODE	0.002	72.95
	rs3846513	C	T	0.947	5	55028160	-0.268	0.018	7.475e-49	35362	dECODE	0.006	215.78
	rs3761771	G	T	0.165	5	55033137	-0.069	0.011	8.435e-10	35362	dECODE	0.001	37.65
	rs189547345	G	A	0.015	5	55103514	0.34	0.034	2.53e-23	35362	dECODE	0.003	98.99
	rs78770369	A	G	0.022	5	55117927	0.224	0.028	8.506e-16	35363	dECODE	0.002	64.74
	rs254987	G	A	0.555	5	55193329	0.056	0.008	2.908e-11	35362	dECODE	0.001	44.24
	rs17701253	T	C	0.107	5	55210702	-0.087	0.014	1.263e-10	35362	dECODE	0.001	41.36
	rs7728232	A	G	0.357	5	55220344	0.088	0.009	7.495e-24	35362	dECODE	0.003	101.4
	rs77847765	A	G	0.171	5	55220580	0.124	0.011	2.488e-29	35362	dECODE	0.004	126.41
	rs55889171	A	G	0.434	5	55262811	-0.07	0.008	1.493e-16	35361	dECODE	0.002	68.18
	rs7730934	A	G	0.124	5	55266512	0.369	0.013	1.376e-188	35361	dECODE	0.024	857.91
	rs1063560	C	G	0.014	5	55272085	-0.197	0.034	8.684e-09	35361	dECODE	0.0009	33.11
	rs62363935	T	G	0.015	5	55334989	0.202	0.034	3.355e-09	35361	dECODE	0.001	34.96
	rs2897879	T	C	0.428	5	55342707	0.077	0.008	7.047e-20	35361	dECODE	0.002	83.29
	rs62363942	T	C	0.075	5	55353147	-0.099	0.016	4.927e-10	35361	dECODE	0.001	38.7
	rs75187300	T	G	0.048	5	55389502	0.2	0.019	7.262e-25	35361	dECODE	0.003	106.02
	rs111296580	G	A	0.021	5	55392944	0.192	0.029	3.264e-11	35361	dECODE	0.001	44.01
	rs116205593	C	T	0.046	5	55399817	-0.131	0.02	4.137e-11	35361	dECODE	0.001	43.54
	rs421256	T	C	0.318	5	55430505	0.078	0.009	2.253e-18	35358	dECODE	0.002	76.48
	rs71624119	A	G	0.28	5	55440730	-0.066	0.009	9.559e-13	35359	dECODE	0.001	50.93
	rs116753755	C	T	0.043	5	55471840	-0.176	0.02	5.203e-18	35361	dECODE	0.002	74.8
	rs111379648	A	G	0.02	5	55535016	-0.235	0.03	2.727e-15	35362	dECODE	0.002	62.45
	rs3914029	A	C	0.966	5	55681421	-0.138	0.021	2.536e-11	33693	UKBB	0.001	44.5
	rs66908049	C	T	0.081	5	55771129	0.122	0.013	5.973e-20	33693	UKBB	0.002	83.62
	rs189547345	G	A	0.017	5	55807686	0.276	0.029	5.489e-21	33693	UKBB	0.003	88.34
	rs62361958	A	G	0.139	5	55920161	0.09	0.011	4.176e-17	33693	UKBB	0.002	70.69
	rs77847765	A	G	0.144	5	55924752	0.078	0.011	2.039e-13	33693	UKBB	0.002	53.96
	rs7729009	A	G	0.313	5	55924969	-0.057	0.008	8.9e-13	33693	UKBB	0.001	51.07
	rs11739016	T	C	0.119	5	55967545	0.261	0.011	3.639e-117	33693	UKBB	0.02	529.46
	rs9686745	T	C	0.45	5	56036504	0.059	0.007	1.539e-15	33693	UKBB	0.002	63.58
	rs13182056	T	C	0.205	5	56083315	0.055	0.009	3.572e-09	33693	UKBB	0.001	34.84
	rs75187300	T	G	0.053	5	56093675	0.099	0.016	1.312e-09	33693	UKBB	0.001	36.79
	rs111296580	G	A	0.02	5	56097117	0.183	0.028	6.827e-11	33693	UKBB	0.001	42.57
	rs421256	T	C	0.349	5	56134678	0.045	0.008	4.359e-09	33693	UKBB	0.001	34.45
TNF	rs148298273	T	C	0.02	6	31088966	-0.234	0.028	4.168e-17	33084	UKBB	0.002	70.69
	rs138864366	C	G	0.024	6	31200925	-0.153	0.027	9.764e-09	33084	UKBB	0.001	32.89
	rs546175197	T	A	0.003	6	31263732	-0.675	0.077	2.087e-18	33084	UKBB	0.002	76.6
	rs9265195	A	G	0.266	6	31321887	-0.079	0.01	1.21e-15	33084	UKBB	0.002	64.05
	rs9266082	C	T	0.307	6	31352245	-0.063	0.008	2.829e-14	33084	UKBB	0.002	57.85
	rs1140546	G	A	0.733	6	31355111	-0.05	0.008	4.3e-09	33084	UKBB	0.001	34.48
	rs9405084	T	C	0.318	6	31358474	-0.087	0.008	3.238e-27	33084	UKBB	0.004	116.75
	rs9266701	T	G	0.097	6	31381253	-0.078	0.013	8.136e-10	33084	UKBB	0.001	37.73
	rs2596454	G	A	0.727	6	31468535	-0.064	0.008	1.623e-14	33084	UKBB	0.002	58.94
	rs2523647	G	A	0.195	6	31482001	-0.057	0.009	2.431e-09	33084	UKBB	0.001	35.59
	rs9267224	G	T	0.437	6	31486629	-0.062	0.009	9.382e-13	33084	UKBB	0.002	50.97
	rs2246871	A	C	0.662	6	31513369	-0.06	0.008	6.699e-15	33084	UKBB	0.002	60.68
	rs2229094	C	T	0.256	6	31572779	-0.1	0.009	1.795e-31	33084	UKBB	0.004	136.2
	rs116275603	A	G	0.023	6	31877221	-0.163	0.025	9.145e-11	33084	UKBB	0.001	41.99
sTNF-R1	rs1800693	C	T	0.403	12	6440009	-0.077	0.009	8.942e-20	35377	dECODE	0.002	82.83
	rs4149584	T	C	0.02	12	6442643	-0.426	0.029	1.497e-48	35380	dECODE	0.006	214.4
	rs111545730	A	G	0.04	12	6463327	-0.126	0.022	4.418e-09	35371	dECODE	0.001	34.43
	rs117926546	G	A	0.008	12	6519455	-0.31	0.047	6.156e-11	35379	dECODE	0.001	42.77
sTNF-R2	rs1148460	C	A	0.449	1	12216488	-0.06	0.008	4.529e-13	35383	dECODE	0.001	52.4
	rs2301258	T	C	0.034	1	12247940	-0.296	0.023	4.921e-39	35385	dECODE	0.005	170.81
	rs3397	T	C	0.607	1	12267292	-0.049	0.008	7.041e-09	35382	dECODE	0.0009	33.52
	rs146005322	G	C	0.03	1	12277138	-0.188	0.024	6.93e-15	35383	dECODE	0.002	60.61
	rs146016809	A	G	0.013	1	12373265	-0.249	0.037	2.433e-11	35385	dECODE	0.001	44.59
	rs6668157	T	C	0.106	1	12187130	-0.07	0.012	5.151e-09	33687	UKBB	0.001	34.13
	rs1148467	G	A	0.925	1	12204354	-0.093	0.014	2.325e-11	33687	UKBB	0.001	44.67
	rs631272	A	G	0.527	1	12206755	-0.058	0.007	1.937e-15	33687	UKBB	0.002	63.12
	rs976881	C	T	0.686	1	12233754	-0.05	0.008	7.855e-10	33687	UKBB	0.001	37.79
	rs112520310	C	T	0.163	1	12243907	-0.103	0.011	1.072e-22	33687	UKBB	0.003	96.13
	rs5746026	A	G	0.04	1	12253062	-0.392	0.019	1.173e-96	33687	UKBB	0.013	435.22
	rs235220	T	C	0.194	1	12263919	-0.064	0.01	3.568e-11	33687	UKBB	0.001	43.83
	rs3397	T	C	0.64	1	12267292	-0.055	0.008	7.194e-11	33687	UKBB	0.001	42.46
	rs1061631	A	G	0.203	1	12268499	0.063	0.01	5.899e-11	33687	UKBB	0.001	42.85
	rs1800621	G	A	0.042	1	12268571	-0.148	0.018	9.669e-16	33687	UKBB	0.002	64.49
	rs146016809	A	G	0.015	1	12373265	-0.24	0.032	1.189e-13	33687	UKBB	0.002	55.02

## Sheet: Table 2
Genetic Summary Data for Colorectal cancer Mortality
Outcome	SNP	Effect Allele	Other Allele	EAF	beta	SE	P	N	Trait	GWAS	Gene	Previously reported trait associations (GWAS Catalog)
Overall CRC	rs558831264	G	A	0.015	-0.139	0.112	0.216445	16964	sIL6-RA	deCODE	GATAD2B	No genome-wide significant trait associations reported
Overall CRC	rs138696756	C	T	0.011	0.23	0.102	0.0239925	16964	sIL6-RA	deCODE	GATAD2B	No genome-wide significant trait associations reported
Overall CRC	rs143470898	T	C	0.019	-0.074	0.09	0.410837	16964	sIL6-RA	deCODE	GATAD2B	No genome-wide significant trait associations reported
Overall CRC	rs143873821	A	G	0.023	-0.058	0.089	0.517912	16964	sIL6-RA	deCODE	CRTC2	No genome-wide significant trait associations reported
Overall CRC	rs41265211	T	G	0.013	-0.043	0.106	0.684569	16964	sIL6-RA	deCODE	RAB13, RPS27	No genome-wide significant trait associations reported
Overall CRC	rs74447439	C	G	0.011	-0.046	0.125	0.712542	16964	sIL6-RA	deCODE	NUP210L	No genome-wide significant trait associations reported
Overall CRC	rs146588776	C	G	0.015	-0.191	0.1	0.0561225	16964	sIL6-RA	deCODE	NUP210L	No genome-wide significant trait associations reported
Overall CRC	rs141831032	C	T	0.011	-0.114	0.125	0.358709	16964	sIL6-RA	deCODE	NUP210L	No genome-wide significant trait associations reported
Overall CRC	rs11265611	A	G	0.601	0.032	0.023	0.173316	16964	sIL6-RA	deCODE	IL6-RA	IL-6 levels; dementia
Overall CRC	rs3766926	C	T	0.207	-0.036	0.028	0.196986	16964	sIL6-RA	deCODE	ADAR	No genome-wide significant trait associations reported
Overall CRC	rs34085553	T	C	0.066	0.003	0.052	0.959167	16964	sIL6-RA	deCODE	KCNN3	IL6-RA levels
Overall CRC	rs57438059	C	T	0.043	-0.007	0.058	0.909969	16964	sIL6-RA	deCODE	KCNN3	No genome-wide significant trait associations reported
Overall CRC	rs41264253	A	G	0.096	0.006	0.039	0.888378	16964	sIL6-RA	deCODE	PBXIP1	Waist-to-hip ratio adjusted for BMI
Proximal colon	rs558831264	G	A	0.015	-0.181	0.209	0.386572	6214	sIL6-RA	deCODE
Proximal colon	rs138696756	C	T	0.011	0.248	0.174	0.1532	6214	sIL6-RA	deCODE
Proximal colon	rs143470898	T	C	0.019	-0.015	0.144	0.914623	6214	sIL6-RA	deCODE
Proximal colon	rs143873821	A	G	0.023	0.075	0.135	0.578684	6214	sIL6-RA	deCODE
Proximal colon	rs41265211	T	G	0.013	0.085	0.168	0.611885	6214	sIL6-RA	deCODE
Proximal colon	rs74447439	C	G	0.011	-0.181	0.219	0.406224	6214	sIL6-RA	deCODE
Proximal colon	rs146588776	C	G	0.015	0.068	0.154	0.65718	6214	sIL6-RA	deCODE
Proximal colon	rs141831032	C	T	0.011	0.237	0.18	0.18744	6214	sIL6-RA	deCODE
Proximal colon	rs11265611	A	G	0.601	-0.002	0.039	0.959259	6214	sIL6-RA	deCODE
Proximal colon	rs3766926	C	T	0.207	-0.062	0.047	0.190282	6214	sIL6-RA	deCODE
Proximal colon	rs34085553	T	C	0.066	0.055	0.084	0.511373	6214	sIL6-RA	deCODE
Proximal colon	rs57438059	C	T	0.043	0.06	0.091	0.50866	6214	sIL6-RA	deCODE
Proximal colon	rs41264253	A	G	0.096	-0.04	0.065	0.543633	6214	sIL6-RA	deCODE
Distal colon	rs558831264	G	A	0.015	-0.171	0.233	0.463068	4881	sIL6-RA	deCODE
Distal colon	rs138696756	C	T	0.011	0.377	0.195	0.0535027	4881	sIL6-RA	deCODE
Distal colon	rs143470898	T	C	0.019	0.097	0.172	0.572174	4881	sIL6-RA	deCODE
Distal colon	rs143873821	A	G	0.023	-0.322	0.201	0.109271	4881	sIL6-RA	deCODE
Distal colon	rs41265211	T	G	0.013	-0.177	0.228	0.436714	4881	sIL6-RA	deCODE
Distal colon	rs74447439	C	G	0.011	0.429	0.201	0.0326033	4881	sIL6-RA	deCODE
Distal colon	rs146588776	C	G	0.015	-0.393	0.228	0.0856646	4881	sIL6-RA	deCODE
Distal colon	rs141831032	C	T	0.011	-0.437	0.285	0.125033	4881	sIL6-RA	deCODE
Distal colon	rs11265611	A	G	0.601	0.075	0.047	0.11184	4881	sIL6-RA	deCODE
Distal colon	rs3766926	C	T	0.207	-0.03	0.056	0.594528	4881	sIL6-RA	deCODE
Distal colon	rs34085553	T	C	0.066	0.045	0.104	0.665941	4881	sIL6-RA	deCODE
Distal colon	rs57438059	C	T	0.043	0.043	0.116	0.711475	4881	sIL6-RA	deCODE
Distal colon	rs41264253	A	G	0.096	0.05	0.08	0.529682	4881	sIL6-RA	deCODE
Rectal	rs558831264	G	A	0.015	0.035	0.199	0.862131	4749	sIL6-RA	deCODE
Rectal	rs138696756	C	T	0.011	0.196	0.2	0.325932	4749	sIL6-RA	deCODE
Rectal	rs143470898	T	C	0.019	-0.53	0.211	0.0117916	4749	sIL6-RA	deCODE
Rectal	rs143873821	A	G	0.023	0.029	0.166	0.859755	4749	sIL6-RA	deCODE
Rectal	rs41265211	T	G	0.013	-0.251	0.229	0.273196	4749	sIL6-RA	deCODE
Rectal	rs74447439	C	G	0.011	-0.49	0.317	0.122184	4749	sIL6-RA	deCODE
Rectal	rs146588776	C	G	0.015	-0.128	0.196	0.51211	4749	sIL6-RA	deCODE
Rectal	rs141831032	C	T	0.011	-0.18	0.249	0.470639	4749	sIL6-RA	deCODE
Rectal	rs11265611	A	G	0.601	-0.037	0.045	0.413043	4749	sIL6-RA	deCODE
Rectal	rs3766926	C	T	0.207	-0.024	0.054	0.653096	4749	sIL6-RA	deCODE
Rectal	rs34085553	T	C	0.066	-0.007	0.101	0.944292	4749	sIL6-RA	deCODE
Rectal	rs57438059	C	T	0.043	-0.162	0.126	0.198934	4749	sIL6-RA	deCODE
Rectal	rs41264253	A	G	0.096	0.089	0.077	0.24605	4749	sIL6-RA	deCODE
Stage 1	rs558831264	G	A	0.0152372	-0.726278	0.734085	0.322484	3338	sIL6-RA	deCODE
Stage 1	rs138696756	C	T	0.0112731	0.321148	0.431539	0.45676	3338	sIL6-RA	deCODE
Stage 1	rs143470898	T	C	0.0192776	-0.25647	0.509618	0.614781	3338	sIL6-RA	deCODE
Stage 1	rs143873821	A	G	0.0226997	-0.521632	0.535991	0.330448	3338	sIL6-RA	deCODE
Stage 1	rs41265211	T	G	0.0125518	-0.227223	0.593964	0.702051	3338	sIL6-RA	deCODE
Stage 1	rs74447439	C	G	0.0107719	-0.549986	0.820019	0.502413	3338	sIL6-RA	deCODE
Stage 1	rs146588776	C	G	0.0151551	0.222846	0.4053	0.582436	3338	sIL6-RA	deCODE
Stage 1	rs141831032	C	T	0.0112888	-0.452771	0.706179	0.521421	3338	sIL6-RA	deCODE
Stage 1	rs11265611	A	G	0.600916	0.339141	0.124093	0.00627684	3338	sIL6-RA	deCODE
Stage 1	rs3766926	C	T	0.206517	0.0543332	0.140051	0.69805	3338	sIL6-RA	deCODE
Stage 1	rs34085553	T	C	0.0655377	-0.438725	0.316817	0.166117	3338	sIL6-RA	deCODE
Stage 1	rs57438059	C	T	0.0425332	-0.381438	0.353063	0.279978	3338	sIL6-RA	deCODE
Stage 1	rs41264253	A	G	0.0957444	-0.167502	0.218975	0.444309	3338	sIL6-RA	deCODE
Stages 2/3	rs558831264	G	A	0.015	-0.085	0.203	0.673704	6420	sIL6-RA	deCODE
Stages 2/3	rs138696756	C	T	0.011	0.226	0.198	0.25387	6420	sIL6-RA	deCODE
Stages 2/3	rs143470898	T	C	0.019	-0.121	0.164	0.459795	6420	sIL6-RA	deCODE
Stages 2/3	rs143873821	A	G	0.023	-0.176	0.168	0.294211	6420	sIL6-RA	deCODE
Stages 2/3	rs41265211	T	G	0.013	-0.141	0.209	0.499886	6420	sIL6-RA	deCODE
Stages 2/3	rs74447439	C	G	0.011	-0.113	0.246	0.647005	6420	sIL6-RA	deCODE
Stages 2/3	rs146588776	C	G	0.015	-0.216	0.199	0.279518	6420	sIL6-RA	deCODE
Stages 2/3	rs141831032	C	T	0.011	-0.397	0.263	0.131577	6420	sIL6-RA	deCODE
Stages 2/3	rs11265611	A	G	0.601	-0.019	0.042	0.655864	6420	sIL6-RA	deCODE
Stages 2/3	rs3766926	C	T	0.207	-0.007	0.051	0.895937	6420	sIL6-RA	deCODE
Stages 2/3	rs34085553	T	C	0.066	-0.006	0.096	0.953479	6420	sIL6-RA	deCODE
Stages 2/3	rs57438059	C	T	0.043	0.01	0.105	0.922755	6420	sIL6-RA	deCODE
Stages 2/3	rs41264253	A	G	0.096	-0.041	0.071	0.565735	6420	sIL6-RA	deCODE
Stage 4	rs558831264	G	A	0.015	-0.135	0.186	0.469013	1847	sIL6-RA	deCODE
Stage 4	rs138696756	C	T	0.011	0.083	0.178	0.640039	1847	sIL6-RA	deCODE
Stage 4	rs143470898	T	C	0.019	0.088	0.149	0.555654	1847	sIL6-RA	deCODE
Stage 4	rs143873821	A	G	0.023	-0.049	0.165	0.765958	1847	sIL6-RA	deCODE
Stage 4	rs41265211	T	G	0.013	-0.041	0.158	0.792732	1847	sIL6-RA	deCODE
Stage 4	rs74447439	C	G	0.011	0.426	0.21	0.0429161	1847	sIL6-RA	deCODE
Stage 4	rs146588776	C	G	0.015	-0.417	0.179	0.0200226	1847	sIL6-RA	deCODE
Stage 4	rs141831032	C	T	0.011	0.011	0.23	0.960897	1847	sIL6-RA	deCODE
Stage 4	rs11265611	A	G	0.601	0.081	0.04	0.0405323	1847	sIL6-RA	deCODE
Stage 4	rs3766926	C	T	0.207	-0.062	0.046	0.17337	1847	sIL6-RA	deCODE
Stage 4	rs34085553	T	C	0.066	-0.117	0.101	0.249288	1847	sIL6-RA	deCODE
Stage 4	rs57438059	C	T	0.043	-0.132	0.097	0.17594	1847	sIL6-RA	deCODE
Stage 4	rs41264253	A	G	0.096	-0.035	0.068	0.613229	1847	sIL6-RA	deCODE
Overall CRC	rs138696756	C	T	0.011	0.23	0.102	0.024	16964	sIL6-RA	UKBB	GATAD2B	No genome-wide significant trait associations reported
Overall CRC	rs74321826	T	G	0.027	-0.118	0.078	0.131	16964	sIL6-RA	UKBB	SLC39A1, CRTC2	No genome-wide significant trait associations reported
Overall CRC	rs2230324	T	C	0.042	0.039	0.057	0.495	16964	sIL6-RA	UKBB	RAB13	No genome-wide significant trait associations reported
Overall CRC	rs146954548	A	G	0.015	0.154	0.1	0.125	16964	sIL6-RA	UKBB	NUP210L	No genome-wide significant trait associations reported
Overall CRC	rs180929988	A	G	0.014	0.117	0.094	0.213	16964	sIL6-RA	UKBB	NUP210L	No genome-wide significant trait associations reported
Overall CRC	rs114631032	C	T	0.025	-0.005	0.075	0.944	16964	sIL6-RA	UKBB	NUP210L	No genome-wide significant trait associations reported
Overall CRC	rs144063783	C	T	0.013	-0.049	0.111	0.658	16964	sIL6-RA	UKBB		No genome-wide significant trait associations reported
Overall CRC	rs72633650	C	T	0.139	-0.007	0.032	0.835	16964	sIL6-RA	UKBB		No genome-wide significant trait associations reported
Overall CRC	rs78664422	A	G	0.159	-0.056	0.031	0.077	16964	sIL6-RA	UKBB	TDRD10	IL6-RA levels
Overall CRC	rs11264224	C	A	0.169	0.052	0.031	0.096	16964	sIL6-RA	UKBB	ADAR	IL6-RA levels; CRP levels
Overall CRC	rs1702184	A	G	0.201	0.037	0.029	0.194	16964	sIL6-RA	UKBB	KCNN3	No genome-wide significant trait associations reported
Proximal colon	rs138696756	C	T	0.011	0.248	0.174	0.153	6214	sIL6-RA	UKBB
Proximal colon	rs74321826	T	G	0.027	-0.136	0.128	0.288	6214	sIL6-RA	UKBB
Proximal colon	rs2230324	T	C	0.042	-0.046	0.099	0.643	6214	sIL6-RA	UKBB
Proximal colon	rs146954548	A	G	0.015	0.013	0.181	0.944	6214	sIL6-RA	UKBB
Proximal colon	rs180929988	A	G	0.014	0.143	0.155	0.355	6214	sIL6-RA	UKBB
Proximal colon	rs114631032	C	T	0.025	0.047	0.121	0.695	6214	sIL6-RA	UKBB
Proximal colon	rs144063783	C	T	0.013	-0.096	0.187	0.607	6214	sIL6-RA	UKBB
Proximal colon	rs72633650	C	T	0.139	-0.023	0.055	0.683	6214	sIL6-RA	UKBB
Proximal colon	rs78664422	A	G	0.159	-0.047	0.053	0.384	6214	sIL6-RA	UKBB
Proximal colon	rs11264224	C	A	0.169	0.043	0.051	0.399	6214	sIL6-RA	UKBB
Proximal colon	rs1702184	A	G	0.201	0.046	0.047	0.332	6214	sIL6-RA	UKBB
Distal colon	rs138696756	C	T	0.011	0.377	0.195	0.054	4881	sIL6-RA	UKBB
Distal colon	rs74321826	T	G	0.027	0.088	0.153	0.563	4881	sIL6-RA	UKBB
Distal colon	rs2230324	T	C	0.042	0.216	0.106	0.042	4881	sIL6-RA	UKBB
Distal colon	rs146954548	A	G	0.015	0.06	0.207	0.772	4881	sIL6-RA	UKBB
Distal colon	rs180929988	A	G	0.014	-0.007	0.216	0.975	4881	sIL6-RA	UKBB
Distal colon	rs114631032	C	T	0.025	0.091	0.144	0.526	4881	sIL6-RA	UKBB
Distal colon	rs144063783	C	T	0.013	-0.215	0.25	0.39	4881	sIL6-RA	UKBB
Distal colon	rs72633650	C	T	0.139	-0.031	0.066	0.642	4881	sIL6-RA	UKBB
Distal colon	rs78664422	A	G	0.159	-0.035	0.063	0.582	4881	sIL6-RA	UKBB
Distal colon	rs11264224	C	A	0.169	0.1	0.061	0.106	4881	sIL6-RA	UKBB
Distal colon	rs1702184	A	G	0.201	0.032	0.059	0.579	4881	sIL6-RA	UKBB
Rectal	rs138696756	C	T	0.011	0.196	0.2	0.326	4749	sIL6-RA	UKBB
Rectal	rs74321826	T	G	0.027	-0.15	0.161	0.351	4749	sIL6-RA	UKBB
Rectal	rs2230324	T	C	0.042	-0.007	0.111	0.948	4749	sIL6-RA	UKBB
Rectal	rs146954548	A	G	0.015	0.237	0.18	0.189	4749	sIL6-RA	UKBB
Rectal	rs180929988	A	G	0.014	0.134	0.172	0.436	4749	sIL6-RA	UKBB
Rectal	rs114631032	C	T	0.025	-0.209	0.158	0.186	4749	sIL6-RA	UKBB
Rectal	rs144063783	C	T	0.013	-0.022	0.233	0.926	4749	sIL6-RA	UKBB
Rectal	rs72633650	C	T	0.139	0.03	0.062	0.632	4749	sIL6-RA	UKBB
Rectal	rs78664422	A	G	0.159	-0.04	0.061	0.513	4749	sIL6-RA	UKBB
Rectal	rs11264224	C	A	0.169	0.053	0.06	0.381	4749	sIL6-RA	UKBB
Rectal	rs1702184	A	G	0.201	0.013	0.056	0.811	4749	sIL6-RA	UKBB
Stage 1	rs138696756	C	T	0.0112731	0.321148	0.431539	0.45676	3338	sIL6-RA	UKBB
Stage 1	rs74321826	T	G	0.0268195	-0.567541	0.465475	0.222741	3338	sIL6-RA	UKBB
Stage 1	rs2230324	T	C	0.041859	0.327423	0.250999	0.19207	3338	sIL6-RA	UKBB
Stage 1	rs146954548	A	G	0.0151246	-0.71254	0.71564	0.319411	3338	sIL6-RA	UKBB
Stage 1	rs180929988	A	G	0.0138701	-0.363525	0.610148	0.55131	3338	sIL6-RA	UKBB
Stage 1	rs114631032	C	T	0.0246513	0.0242133	0.387438	0.950168	3338	sIL6-RA	UKBB
Stage 1	rs144063783	C	T	0.0130297	-0.28379	0.684323	0.678361	3338	sIL6-RA	UKBB
Stage 1	rs72633650	C	T	0.139034	0.210107	0.153512	0.171101	3338	sIL6-RA	UKBB
Stage 1	rs78664422	A	G	0.159039	-0.23389	0.170697	0.170622	3338	sIL6-RA	UKBB
Stage 1	rs11264224	C	A	0.169201	0.0248099	0.154284	0.872246	3338	sIL6-RA	UKBB
Stage 1	rs1702184	A	G	0.200608	0.11096	0.13929	0.425679	3338	sIL6-RA	UKBB
Stages 2/3	rs138696756	C	T	0.011	0.226	0.198	0.254	6420	sIL6-RA	UKBB
Stages 2/3	rs74321826	T	G	0.027	-0.045	0.139	0.748	6420	sIL6-RA	UKBB
Stages 2/3	rs2230324	T	C	0.042	0.086	0.102	0.4	6420	sIL6-RA	UKBB
Stages 2/3	rs146954548	A	G	0.015	0.312	0.176	0.076	6420	sIL6-RA	UKBB
Stages 2/3	rs180929988	A	G	0.014	0.216	0.159	0.175	6420	sIL6-RA	UKBB
Stages 2/3	rs114631032	C	T	0.025	-0.046	0.142	0.745	6420	sIL6-RA	UKBB
Stages 2/3	rs144063783	C	T	0.013	0.064	0.2	0.749	6420	sIL6-RA	UKBB
Stages 2/3	rs72633650	C	T	0.139	0.045	0.058	0.438	6420	sIL6-RA	UKBB
Stages 2/3	rs78664422	A	G	0.159	0.058	0.056	0.301	6420	sIL6-RA	UKBB
Stages 2/3	rs11264224	C	A	0.169	0.033	0.057	0.567	6420	sIL6-RA	UKBB
Stages 2/3	rs1702184	A	G	0.201	0.083	0.053	0.115	6420	sIL6-RA	UKBB
Stage 4	rs138696756	C	T	0.011	0.083	0.178	0.64	1847	sIL6-RA	UKBB
Stage 5	rs74321826	T	G	0.027	-0.037	0.138	0.787	1847	sIL6-RA	UKBB
Stage 6	rs2230324	T	C	0.042	0.061	0.098	0.529	1847	sIL6-RA	UKBB
Stage 7	rs146954548	A	G	0.015	0.252	0.181	0.165	1847	sIL6-RA	UKBB
Stage 8	rs180929988	A	G	0.014	0.232	0.162	0.153	1847	sIL6-RA	UKBB
Stage 9	rs114631032	C	T	0.025	0.002	0.124	0.984	1847	sIL6-RA	UKBB
Stage 10	rs144063783	C	T	0.013	-0.325	0.183	0.075	1847	sIL6-RA	UKBB
Stage 11	rs72633650	C	T	0.139	-0.008	0.055	0.878	1847	sIL6-RA	UKBB
Stage 12	rs78664422	A	G	0.159	-0.111	0.054	0.039	1847	sIL6-RA	UKBB
Stage 13	rs11264224	C	A	0.169	-0.031	0.053	0.565	1847	sIL6-RA	UKBB
Stage 14	rs1702184	A	G	0.201	0.01	0.049	0.845	1847	sIL6-RA	UKBB
Overall CRC	rs55884452	A	G	0.773	0.025	0.027	0.3629	16964	IL6ST	deCODE	PLPP1	Lean body mass
Overall CRC	rs3846513	C	T	0.961	-0.014	0.057	0.802036	16964	IL6ST	deCODE		No genome-wide significant trait associations reported
Overall CRC	rs3761771	G	T	0.157	-0.059	0.032	0.0658172	16964	IL6ST	deCODE	DDX4	No genome-wide significant trait associations reported
Overall CRC	rs78770369	A	G	0.01	-0.123	0.115	0.284281	16964	IL6ST	deCODE		No genome-wide significant trait associations reported
Overall CRC	rs254987	G	A	0.477	-0.004	0.023	0.848392	16964	IL6ST	deCODE	IL31RA	No genome-wide significant trait associations reported
Overall CRC	rs17701253	T	C	0.056	-0.079	0.05	0.115999	16964	IL6ST	deCODE	IL31RA	No genome-wide significant trait associations reported
Overall CRC	rs7728232	A	G	0.329	-0.015	0.024	0.527429	16964	IL6ST	deCODE	IL6ST, IL31RA	Height
Overall CRC	rs77847765	A	G	0.141	0.01	0.033	0.752749	16964	IL6ST	deCODE		No genome-wide significant trait associations reported
Overall CRC	rs55889171	A	G	0.429	-0.013	0.023	0.576156	16964	IL6ST	deCODE	IL6ST	No genome-wide significant trait associations reported
Overall CRC	rs7730934	A	G	0.125	0.03	0.034	0.37923	16964	IL6ST	deCODE	IL6ST	IL6ST
Overall CRC	rs1063560	C	G	0.012	-0.079	0.103	0.446098	16964	IL6ST	deCODE	IL6ST	No genome-wide significant trait associations reported
Overall CRC	rs2897879	T	C	0.431	0.002	0.023	0.915034	16964	IL6ST	deCODE		No genome-wide significant trait associations reported
Overall CRC	rs62363942	T	C	0.051	-0.055	0.054	0.302819	16964	IL6ST	deCODE	LOC105378976	No genome-wide significant trait associations reported
Overall CRC	rs75187300	T	G	0.051	-0.017	0.054	0.756786	16964	IL6ST	deCODE		No genome-wide significant trait associations reported
Overall CRC	rs116205593	C	T	0.043	-0.119	0.058	0.0389304	16964	IL6ST	deCODE	ANKRD55	No genome-wide significant trait associations reported
Overall CRC	rs421256	T	C	0.357	-0.008	0.023	0.731208	16964	IL6ST	deCODE	ANKRD55	No genome-wide significant trait associations reported
Overall CRC	rs71624119	A	G	0.235	0.029	0.026	0.260933	16964	IL6ST	deCODE	ANKRD55	Rheumatoid arthritis, multiple sclerosis, ankylosing spondylitis, psoriasis, ulcerative colitis, Crohn's disease, sclerosing cholangitis
Overall CRC	rs116753755	C	T	0.023	0.052	0.076	0.492226	16964	IL6ST	deCODE	ANKRD55	No genome-wide significant trait associations reported
Overall CRC	rs111379648	A	G	0.025	-0.005	0.071	0.942983	16964	IL6ST	deCODE		No genome-wide significant trait associations reported
Proximal colon	rs55884452	A	G	0.773	-0.013	0.046	0.769856	6214	IL6ST	deCODE
Proximal colon	rs3846513	C	T	0.961	-0.15	0.091	0.0989453	6214	IL6ST	deCODE
Proximal colon	rs3761771	G	T	0.157	-0.071	0.053	0.179211	6214	IL6ST	deCODE
Proximal colon	rs78770369	A	G	0.01	0.012	0.174	0.942663	6214	IL6ST	deCODE
Proximal colon	rs254987	G	A	0.477	-0.011	0.038	0.780954	6214	IL6ST	deCODE
Proximal colon	rs17701253	T	C	0.056	-0.008	0.082	0.920129	6214	IL6ST	deCODE
Proximal colon	rs7728232	A	G	0.329	0.06	0.04	0.134543	6214	IL6ST	deCODE
Proximal colon	rs77847765	A	G	0.141	0.057	0.053	0.283303	6214	IL6ST	deCODE
Proximal colon	rs55889171	A	G	0.429	-0.016	0.038	0.681967	6214	IL6ST	deCODE
Proximal colon	rs7730934	A	G	0.125	0.001	0.058	0.980775	6214	IL6ST	deCODE
Proximal colon	rs1063560	C	G	0.012	-0.152	0.178	0.390689	6214	IL6ST	deCODE
Proximal colon	rs2897879	T	C	0.431	0.026	0.039	0.504014	6214	IL6ST	deCODE
Proximal colon	rs62363942	T	C	0.051	-0.002	0.088	0.98167	6214	IL6ST	deCODE
Proximal colon	rs75187300	T	G	0.051	-0.022	0.088	0.804398	6214	IL6ST	deCODE
Proximal colon	rs116205593	C	T	0.043	-0.178	0.1	0.0766481	6214	IL6ST	deCODE
Proximal colon	rs421256	T	C	0.357	-0.012	0.039	0.751365	6214	IL6ST	deCODE
Proximal colon	rs71624119	A	G	0.235	0.032	0.044	0.459026	6214	IL6ST	deCODE
Proximal colon	rs116753755	C	T	0.023	0.002	0.128	0.987445	6214	IL6ST	deCODE
Proximal colon	rs111379648	A	G	0.025	0.037	0.115	0.74934	6214	IL6ST	deCODE
Distal colon	rs55884452	A	G	0.773	-0.032	0.054	0.555411	4881	IL6ST	deCODE
Distal colon	rs3846513	C	T	0.961	-0.031	0.115	0.78982	4881	IL6ST	deCODE
Distal colon	rs3761771	G	T	0.157	-0.04	0.066	0.539923	4881	IL6ST	deCODE
Distal colon	rs78770369	A	G	0.01	0.147	0.233	0.52658	4881	IL6ST	deCODE
Distal colon	rs254987	G	A	0.477	-0.04	0.046	0.382808	4881	IL6ST	deCODE
Distal colon	rs17701253	T	C	0.056	-0.183	0.109	0.0935417	4881	IL6ST	deCODE
Distal colon	rs7728232	A	G	0.329	-0.071	0.05	0.157758	4881	IL6ST	deCODE
Distal colon	rs77847765	A	G	0.141	-0.033	0.068	0.62319	4881	IL6ST	deCODE
Distal colon	rs55889171	A	G	0.429	0.02	0.046	0.671742	4881	IL6ST	deCODE
Distal colon	rs7730934	A	G	0.125	0.1	0.066	0.131867	4881	IL6ST	deCODE
Distal colon	rs1063560	C	G	0.012	0.04	0.206	0.844396	4881	IL6ST	deCODE
Distal colon	rs2897879	T	C	0.431	0.011	0.047	0.817805	4881	IL6ST	deCODE
Distal colon	rs62363942	T	C	0.051	-0.13	0.112	0.245365	4881	IL6ST	deCODE
Distal colon	rs75187300	T	G	0.051	0.072	0.109	0.510225	4881	IL6ST	deCODE
Distal colon	rs116205593	C	T	0.043	-0.073	0.112	0.518094	4881	IL6ST	deCODE
Distal colon	rs421256	T	C	0.357	-0.004	0.048	0.929055	4881	IL6ST	deCODE
Distal colon	rs71624119	A	G	0.235	0.095	0.053	0.0732786	4881	IL6ST	deCODE
Distal colon	rs116753755	C	T	0.023	0.065	0.144	0.653536	4881	IL6ST	deCODE
Distal colon	rs111379648	A	G	0.025	-0.072	0.15	0.631038	4881	IL6ST	deCODE
Rectal	rs55884452	A	G	0.773	0.107	0.055	0.050522	4749	IL6ST	deCODE
Rectal	rs3846513	C	T	0.961	0.058	0.116	0.619502	4749	IL6ST	deCODE
Rectal	rs3761771	G	T	0.157	-0.053	0.064	0.407765	4749	IL6ST	deCODE
Rectal	rs78770369	A	G	0.01	-0.712	0.297	0.0165229	4749	IL6ST	deCODE
Rectal	rs254987	G	A	0.477	0.03	0.045	0.501738	4749	IL6ST	deCODE
Rectal	rs17701253	T	C	0.056	0.023	0.098	0.815653	4749	IL6ST	deCODE
Rectal	rs7728232	A	G	0.329	-0.076	0.048	0.115483	4749	IL6ST	deCODE
Rectal	rs77847765	A	G	0.141	0.018	0.066	0.782587	4749	IL6ST	deCODE
Rectal	rs55889171	A	G	0.429	-0.057	0.045	0.210391	4749	IL6ST	deCODE
Rectal	rs7730934	A	G	0.125	0.063	0.066	0.339939	4749	IL6ST	deCODE
Rectal	rs1063560	C	G	0.012	0.068	0.217	0.755404	4749	IL6ST	deCODE
Rectal	rs2897879	T	C	0.431	0.009	0.045	0.832803	4749	IL6ST	deCODE
Rectal	rs62363942	T	C	0.051	-0.001	0.103	0.988646	4749	IL6ST	deCODE
Rectal	rs75187300	T	G	0.051	-0.067	0.109	0.538891	4749	IL6ST	deCODE
Rectal	rs116205593	C	T	0.043	-0.18	0.119	0.130717	4749	IL6ST	deCODE
Rectal	rs421256	T	C	0.357	0.004	0.046	0.926467	4749	IL6ST	deCODE
Rectal	rs71624119	A	G	0.235	-0.022	0.052	0.668534	4749	IL6ST	deCODE
Rectal	rs116753755	C	T	0.023	0.051	0.157	0.743897	4749	IL6ST	deCODE
Rectal	rs111379648	A	G	0.025	-0.178	0.15	0.235071	4749	IL6ST	deCODE
Stage 1	rs55884452	A	G	0.773208	0.00421494	0.135614	0.975205	3338	IL6ST	deCODE
Stage 1	rs3846513	C	T	0.961054	0.0590605	0.307985	0.847927	3338	IL6ST	deCODE
Stage 1	rs3761771	G	T	0.1574	0.00984855	0.160696	0.951131	3338	IL6ST	deCODE
Stage 1	rs78770369	A	G	0.0101748	-0.346155	0.593715	0.559872	3338	IL6ST	deCODE
Stage 1	rs254987	G	A	0.477133	-0.025687	0.113467	0.820904	3338	IL6ST	deCODE
Stage 1	rs17701253	T	C	0.0555853	0.107605	0.234031	0.645667	3338	IL6ST	deCODE
Stage 1	rs7728232	A	G	0.329095	-0.0296528	0.124531	0.811792	3338	IL6ST	deCODE
Stage 1	rs77847765	A	G	0.140855	-0.202881	0.1819	0.264703	3338	IL6ST	deCODE
Stage 1	rs55889171	A	G	0.429152	0.173233	0.116037	0.13546	3338	IL6ST	deCODE
Stage 1	rs7730934	A	G	0.125435	-0.0475	0.178512	0.790171	3338	IL6ST	deCODE
Stage 1	rs1063560	C	G	0.0118249	-0.680465	0.826792	0.410497	3338	IL6ST	deCODE
Stage 1	rs2897879	T	C	0.430573	-0.0824088	0.117996	0.484926	3338	IL6ST	deCODE
Stage 1	rs62363942	T	C	0.0509354	-0.427957	0.310144	0.167628	3338	IL6ST	deCODE
Stage 1	rs75187300	T	G	0.0513996	-0.234064	0.312419	0.453737	3338	IL6ST	deCODE
Stage 1	rs116205593	C	T	0.0425505	-0.0088255	0.271597	0.974077	3338	IL6ST	deCODE
Stage 1	rs421256	T	C	0.357239	-0.0312559	0.122292	0.798272	3338	IL6ST	deCODE
Stage 1	rs71624119	A	G	0.235495	-0.0506124	0.137838	0.713478	3338	IL6ST	deCODE
Stage 1	rs116753755	C	T	0.0232515	-0.471954	0.491897	0.337329	3338	IL6ST	deCODE
Stage 1	rs111379648	A	G	0.0254633	-0.480152	0.45596	0.292314	3338	IL6ST	deCODE
Stages 2/3	rs55884452	A	G	0.773	0.075	0.051	0.14117	6420	IL6ST	deCODE
Stages 2/3	rs3846513	C	T	0.961	-0.01	0.107	0.927374	6420	IL6ST	deCODE
Stages 2/3	rs3761771	G	T	0.157	-0.12	0.06	0.0458023	6420	IL6ST	deCODE
Stages 2/3	rs78770369	A	G	0.01	-0.096	0.216	0.657157	6420	IL6ST	deCODE
Stages 2/3	rs254987	G	A	0.477	0.047	0.042	0.253183	6420	IL6ST	deCODE
Stages 2/3	rs17701253	T	C	0.056	-0.192	0.098	0.0511937	6420	IL6ST	deCODE
Stages 2/3	rs7728232	A	G	0.329	0.014	0.044	0.760758	6420	IL6ST	deCODE
Stages 2/3	rs77847765	A	G	0.141	-0.033	0.061	0.586414	6420	IL6ST	deCODE
Stages 2/3	rs55889171	A	G	0.429	-0.09	0.042	0.0330573	6420	IL6ST	deCODE
Stages 2/3	rs7730934	A	G	0.125	0.161	0.059	0.00648604	6420	IL6ST	deCODE
Stages 2/3	rs1063560	C	G	0.012	-0.073	0.201	0.714992	6420	IL6ST	deCODE
Stages 2/3	rs2897879	T	C	0.431	0.012	0.042	0.76626	6420	IL6ST	deCODE
Stages 2/3	rs62363942	T	C	0.051	-0.088	0.098	0.367707	6420	IL6ST	deCODE
Stages 2/3	rs75187300	T	G	0.051	0.086	0.095	0.367482	6420	IL6ST	deCODE
Stages 2/3	rs116205593	C	T	0.043	-0.18	0.106	0.0914332	6420	IL6ST	deCODE
Stages 2/3	rs421256	T	C	0.357	0.028	0.043	0.516219	6420	IL6ST	deCODE
Stages 2/3	rs71624119	A	G	0.235	-0.016	0.049	0.736682	6420	IL6ST	deCODE
Stages 2/3	rs116753755	C	T	0.023	0.102	0.147	0.488339	6420	IL6ST	deCODE
Stages 2/3	rs111379648	A	G	0.025	-0.052	0.131	0.694722	6420	IL6ST	deCODE
Stage 4	rs55884452	A	G	0.773	0.008	0.047	0.8679	1847	IL6ST	deCODE
Stage 4	rs3846513	C	T	0.961	-0.17	0.095	0.0733983	1847	IL6ST	deCODE
Stage 4	rs3761771	G	T	0.157	-0.067	0.054	0.211744	1847	IL6ST	deCODE
Stage 4	rs78770369	A	G	0.01	-0.265	0.197	0.176704	1847	IL6ST	deCODE
Stage 4	rs254987	G	A	0.477	0.059	0.038	0.126675	1847	IL6ST	deCODE
Stage 4	rs17701253	T	C	0.056	-0.105	0.082	0.200524	1847	IL6ST	deCODE
Stage 4	rs7728232	A	G	0.329	0.029	0.041	0.475163	1847	IL6ST	deCODE
Stage 4	rs77847765	A	G	0.141	0.031	0.055	0.571821	1847	IL6ST	deCODE
Stage 4	rs55889171	A	G	0.429	-0.067	0.039	0.0861243	1847	IL6ST	deCODE
Stage 4	rs7730934	A	G	0.125	0.05	0.058	0.38391	1847	IL6ST	deCODE
Stage 4	rs1063560	C	G	0.012	-0.264	0.176	0.133799	1847	IL6ST	deCODE
Stage 4	rs2897879	T	C	0.431	-0.002	0.039	0.956504	1847	IL6ST	deCODE
Stage 4	rs62363942	T	C	0.051	0.05	0.09	0.578157	1847	IL6ST	deCODE
Stage 4	rs75187300	T	G	0.051	0.065	0.094	0.489274	1847	IL6ST	deCODE
Stage 4	rs116205593	C	T	0.043	-0.1	0.094	0.287954	1847	IL6ST	deCODE
Stage 4	rs421256	T	C	0.357	0.027	0.039	0.485922	1847	IL6ST	deCODE
Stage 4	rs71624119	A	G	0.235	0.034	0.044	0.44263	1847	IL6ST	deCODE
Stage 4	rs116753755	C	T	0.023	0.022	0.128	0.86364	1847	IL6ST	deCODE
Stage 4	rs111379648	A	G	0.025	-0.024	0.121	0.840951	1847	IL6ST	deCODE
Overall CRC	rs3914029	A	C	0.966	0.039	0.064	0.541	16964	IL6ST	UKBB	SLC38A9	No genome-wide significant trait associations reported
Overall CRC	rs66908049	C	T	0.074	-0.021	0.045	0.639	16964	IL6ST	UKBB	DDX4	No genome-wide significant trait associations reported
Overall CRC	rs62361958	A	G	0.142	0.003	0.033	0.916	16964	IL6ST	UKBB	IL31RA	No genome-wide significant trait associations reported
Overall CRC	rs77847765	A	G	0.141	0.01	0.033	0.753	16964	IL6ST	UKBB		No genome-wide significant trait associations reported
Overall CRC	rs7729009	A	G	0.308	-0.009	0.025	0.723	16964	IL6ST	UKBB		No genome-wide significant trait associations reported
Overall CRC	rs11739016	T	C	0.119	0.03	0.034	0.377	16964	IL6ST	UKBB	IL6ST	IL6ST
Overall CRC	rs13182056	T	C	0.197	0.029	0.029	0.329	16964	IL6ST	UKBB		No genome-wide significant trait associations reported
Overall CRC	rs75187300	T	G	0.051	-0.017	0.054	0.757	16964	IL6ST	UKBB		No genome-wide significant trait associations reported
Overall CRC	rs421256	T	C	0.357	-0.008	0.023	0.731	16964	IL6ST	UKBB	ANKRD55	No genome-wide significant trait associations reported
Proximal colon	rs3914029	A	C	0.966	-0.041	0.102	0.69	6214	IL6ST	UKBB
Proximal colon	rs66908049	C	T	0.074	-0.05	0.076	0.508	6214	IL6ST	UKBB
Proximal colon	rs62361958	A	G	0.142	0.045	0.053	0.402	6214	IL6ST	UKBB
Proximal colon	rs77847765	A	G	0.141	0.057	0.053	0.283	6214	IL6ST	UKBB
Proximal colon	rs7729009	A	G	0.308	0.021	0.041	0.614	6214	IL6ST	UKBB
Proximal colon	rs11739016	T	C	0.119	0.003	0.058	0.952	6214	IL6ST	UKBB
Proximal colon	rs13182056	T	C	0.197	-0.071	0.05	0.158	6214	IL6ST	UKBB
Proximal colon	rs75187300	T	G	0.051	-0.022	0.088	0.804	6214	IL6ST	UKBB
Proximal colon	rs421256	T	C	0.357	-0.012	0.039	0.751	6214	IL6ST	UKBB
Distal colon	rs3914029	A	C	0.966	-0.024	0.128	0.852	4881	IL6ST	UKBB
Distal colon	rs66908049	C	T	0.074	-0.037	0.09	0.68	4881	IL6ST	UKBB
Distal colon	rs62361958	A	G	0.142	-0.047	0.066	0.479	4881	IL6ST	UKBB
Distal colon	rs77847765	A	G	0.141	-0.033	0.068	0.623	4881	IL6ST	UKBB
Distal colon	rs7729009	A	G	0.308	-0.035	0.05	0.48	4881	IL6ST	UKBB
Distal colon	rs11739016	T	C	0.119	0.106	0.066	0.111	4881	IL6ST	UKBB
Distal colon	rs13182056	T	C	0.197	0.124	0.058	0.0316	4881	IL6ST	UKBB
Distal colon	rs75187300	T	G	0.051	0.072	0.109	0.51	4881	IL6ST	UKBB
Distal colon	rs421256	T	C	0.357	-0.004	0.048	0.929	4881	IL6ST	UKBB
Rectal	rs3914029	A	C	0.966	0.102	0.13	0.432	4749	IL6ST	UKBB
Rectal	rs66908049	C	T	0.074	0.081	0.086	0.348	4749	IL6ST	UKBB
Rectal	rs62361958	A	G	0.142	-0.027	0.066	0.68	4749	IL6ST	UKBB
Rectal	rs77847765	A	G	0.141	0.018	0.066	0.783	4749	IL6ST	UKBB
Rectal	rs7729009	A	G	0.308	-0.034	0.05	0.497	4749	IL6ST	UKBB
Rectal	rs11739016	T	C	0.119	0.058	0.066	0.383	4749	IL6ST	UKBB
Rectal	rs13182056	T	C	0.197	0.049	0.057	0.387	4749	IL6ST	UKBB
Rectal	rs75187300	T	G	0.051	-0.067	0.109	0.539	4749	IL6ST	UKBB
Rectal	rs421256	T	C	0.357	0.004	0.046	0.926	4749	IL6ST	UKBB
Stage 1	rs3914029	A	C	0.965796	0.148542	0.339274	0.661514	3338	IL6ST	UKBB
Stage 1	rs66908049	C	T	0.0744629	-0.0778697	0.229811	0.734729	3338	IL6ST	UKBB
Stage 1	rs62361958	A	G	0.141757	0.00167767	0.167302	0.991999	3338	IL6ST	UKBB
Stage 1	rs77847765	A	G	0.140855	-0.202881	0.1819	0.264703	3338	IL6ST	UKBB
Stage 1	rs7729009	A	G	0.308141	0.100042	0.123329	0.417266	3338	IL6ST	UKBB
Stage 1	rs11739016	T	C	0.118699	-0.0484492	0.178889	0.786519	3338	IL6ST	UKBB
Stage 1	rs13182056	T	C	0.197371	-0.0503339	0.153359	0.742753	3338	IL6ST	UKBB
Stage 1	rs75187300	T	G	0.0513996	-0.234064	0.312419	0.453737	3338	IL6ST	UKBB
Stage 1	rs421256	T	C	0.357239	-0.0312559	0.122292	0.798272	3338	IL6ST	UKBB
Stages 2/3	rs3914029	A	C	0.966	0.007	0.118	0.951	6420	IL6ST	UKBB
Stages 2/3	rs66908049	C	T	0.074	0.136	0.08	0.087	6420	IL6ST	UKBB
Stages 2/3	rs62361958	A	G	0.142	0.017	0.059	0.772	6420	IL6ST	UKBB
Stages 2/3	rs77847765	A	G	0.141	-0.033	0.061	0.586	6420	IL6ST	UKBB
Stages 2/3	rs7729009	A	G	0.308	-0.036	0.046	0.431	6420	IL6ST	UKBB
Stages 2/3	rs11739016	T	C	0.119	0.163	0.059	0.00602	6420	IL6ST	UKBB
Stages 2/3	rs13182056	T	C	0.197	0.064	0.054	0.239	6420	IL6ST	UKBB
Stages 2/3	rs75187300	T	G	0.051	0.086	0.095	0.367	6420	IL6ST	UKBB
Stages 2/3	rs421256	T	C	0.357	0.028	0.043	0.516	6420	IL6ST	UKBB
Stage 4	rs3914029	A	C	0.966	-0.119	0.105	0.258	1847	IL6ST	UKBB
Stage 4	rs66908049	C	T	0.074	0.073	0.078	0.352	1847	IL6ST	UKBB
Stage 4	rs62361958	A	G	0.142	0.089	0.057	0.119	1847	IL6ST	UKBB
Stage 4	rs77847765	A	G	0.141	0.031	0.055	0.572	1847	IL6ST	UKBB
Stage 4	rs7729009	A	G	0.308	-0.031	0.043	0.471	1847	IL6ST	UKBB
Stage 4	rs11739016	T	C	0.119	0.05	0.058	0.393	1847	IL6ST	UKBB
Stage 4	rs13182056	T	C	0.197	0.095	0.05	0.0561	1847	IL6ST	UKBB
Stage 4	rs75187300	T	G	0.051	0.065	0.094	0.489	1847	IL6ST	UKBB
Stage 4	rs421256	T	C	0.357	0.027	0.039	0.486	1847	IL6ST	UKBB
Overall CRC	rs148298273	T	C	0.02	-0.005	0.083	0.956	16964	TNF	UKBB		No genome-wide significant trait associations reported
Overall CRC	rs138864366	C	G	0.024	-0.017	0.081	0.835	16964	TNF	UKBB	HCG27	Cyclic AMP-responsive element-binding protein 3-like protein 4 levels
Overall CRC	rs1140546	G	A	0.746	0.011	0.026	0.673	16964	TNF	UKBB	HLA-B	No genome-wide significant trait associations reported
Overall CRC	rs9266701	T	G	0.108	0.003	0.037	0.926	16964	TNF	UKBB		No genome-wide significant trait associations reported
Overall CRC	rs2596454	G	A	0.745	0.016	0.026	0.522	16964	TNF	UKBB		No genome-wide significant trait associations reported
Overall CRC	rs2523647	G	A	0.23	-0.02	0.027	0.458	16964	TNF	UKBB	HSDL1 x HCP5, MICB-DT	Total PHF-tau
Overall CRC	rs2246871	A	C	0.686	-0.012	0.024	0.604	16964	TNF	UKBB	MICB, PPIAP9	Level of C-type lectin domain family 4 member G in blood; COVID-19
Overall CRC	rs2229094	C	T	0.268	-0.03	0.025	0.23	16964	TNF	UKBB	LTA	Lymphocyte percentage of leukocytes; lymphocyte count; leukocyte quantity; atopic asthma
Overall CRC	rs116275603	A	G	0.023	0.084	0.073	0.255	16964	TNF	UKBB	SLC44A4,EHMT2-AS1	No genome-wide significant trait associations reported
Proximal colon	rs148298273	T	C	0.02	-0.171	0.14	0.222	6214	TNF	UKBB
Proximal colon	rs138864366	C	G	0.024	-0.217	0.143	0.129	6214	TNF	UKBB
Proximal colon	rs1140546	G	A	0.746	-0.013	0.042	0.757	6214	TNF	UKBB
Proximal colon	rs9266701	T	G	0.108	0.016	0.061	0.796	6214	TNF	UKBB
Proximal colon	rs2596454	G	A	0.745	0.032	0.043	0.457	6214	TNF	UKBB
Proximal colon	rs2523647	G	A	0.23	-0.004	0.045	0.934	6214	TNF	UKBB
Proximal colon	rs2246871	A	C	0.686	-0.02	0.04	0.622	6214	TNF	UKBB
Proximal colon	rs2229094	C	T	0.268	-0.083	0.043	0.0536	6214	TNF	UKBB
Proximal colon	rs116275603	A	G	0.023	-0.237	0.137	0.0837	6214	TNF	UKBB
Distal colon	rs148298273	T	C	0.02	0.119	0.159	0.454	4881	TNF	UKBB
Distal colon	rs138864366	C	G	0.024	0.307	0.146	0.0348	4881	TNF	UKBB
Distal colon	rs1140546	G	A	0.746	0.04	0.052	0.447	4881	TNF	UKBB
Distal colon	rs9266701	T	G	0.108	-0.012	0.073	0.868	4881	TNF	UKBB
Distal colon	rs2596454	G	A	0.745	0.03	0.052	0.56	4881	TNF	UKBB
Distal colon	rs2523647	G	A	0.23	-0.074	0.055	0.177	4881	TNF	UKBB
Distal colon	rs2246871	A	C	0.686	0.019	0.049	0.703	4881	TNF	UKBB
Distal colon	rs2229094	C	T	0.268	0.058	0.05	0.246	4881	TNF	UKBB
Distal colon	rs116275603	A	G	0.023	0.399	0.13	0.00218	4881	TNF	UKBB
Rectal	rs148298273	T	C	0.02	-0.014	0.172	0.934	4749	TNF	UKBB
Rectal	rs138864366	C	G	0.024	-0.047	0.17	0.784	4749	TNF	UKBB
Rectal	rs1140546	G	A	0.746	0.035	0.051	0.49	4749	TNF	UKBB
Rectal	rs9266701	T	G	0.108	0.002	0.072	0.98	4749	TNF	UKBB
Rectal	rs2596454	G	A	0.745	0.009	0.05	0.851	4749	TNF	UKBB
Rectal	rs2523647	G	A	0.23	-0.023	0.054	0.67	4749	TNF	UKBB
Rectal	rs2246871	A	C	0.686	-0.003	0.047	0.946	4749	TNF	UKBB
Rectal	rs2229094	C	T	0.268	-0.006	0.05	0.903	4749	TNF	UKBB
Rectal	rs116275603	A	G	0.023	0.074	0.152	0.629	4749	TNF	UKBB
Stage 1	rs148298273	T	C	0.0196198	0.136954	0.389432	0.72508	3338	TNF	UKBB
Stage 1	rs138864366	C	G	0.0238026	-0.503177	0.489742	0.304218	3338	TNF	UKBB
Stage 1	rs116275603	A	G	0.0226236	0.351313	0.32907	0.285704	3338	TNF	UKBB
Stages 2/3	rs148298273	T	C	0.02	-0.237	0.155	0.125	6420	TNF	UKBB
Stages 2/3	rs138864366	C	G	0.024	0.075	0.145	0.607	6420	TNF	UKBB
Stages 2/3	rs116275603	A	G	0.023	-0.211	0.146	0.15	6420	TNF	UKBB
Stage 4	rs148298273	T	C	0.02	-0.001	0.125	0.995	1847	TNF	UKBB
Stage 4	rs138864366	C	G	0.024	-0.213	0.135	0.113	1847	TNF	UKBB
Stage 4	rs116275603	A	G	0.023	0.123	0.112	0.272	1847	TNF	UKBB
Overall CRC	rs1800693	C	T	0.409	0.003	0.023	0.886243	16964	sTNF-R1	deCODE	TNFRSF1A	Primary biliary cirrhosis; Pneumonia; Multiple sclerosis; C-reactive protein levels
Overall CRC	rs4149584	T	C	0.02	0.017	0.081	0.837412	16964	sTNF-R1	deCODE	TNFRSF1A	Multiple sclerosis; TNFRSF1A protein levels; sTNF-R1 levels
Overall CRC	rs111545730	A	G	0.042	-0.033	0.067	0.624899	16964	sTNF-R1	deCODE	SCNN1A, LOC107984500	No genome-wide significant trait associations reported
Proximal colon	rs1800693	C	T	0.409	-0.043	0.039	0.267962	6214	sTNF-R1	deCODE
Proximal colon	rs4149584	T	C	0.02	-0.101	0.143	0.480206	6214	sTNF-R1	deCODE
Proximal colon	rs111545730	A	G	0.042	-0.1	0.117	0.393583	6214	sTNF-R1	deCODE
Distal colon	rs1800693	C	T	0.409	0.031	0.047	0.505883	4881	sTNF-R1	deCODE
Distal colon	rs4149584	T	C	0.02	0.122	0.166	0.46428	4881	sTNF-R1	deCODE
Distal colon	rs111545730	A	G	0.042	0.088	0.138	0.525737	4881	sTNF-R1	deCODE
Rectal	rs1800693	C	T	0.409	-0.013	0.046	0.783194	4749	sTNF-R1	deCODE
Rectal	rs4149584	T	C	0.02	0.128	0.153	0.403763	4749	sTNF-R1	deCODE
Rectal	rs111545730	A	G	0.042	0.002	0.133	0.990391	4749	sTNF-R1	deCODE
Stage 1	rs1800693	C	T	0.408964	0.0994045	0.116499	0.393511	3338	sTNF-R1	deCODE
Stage 1	rs4149584	T	C	0.0202698	0.347411	0.394761	0.37883	3338	sTNF-R1	deCODE
Stage 1	rs111545730	A	G	0.0419923	0.355342	0.303421	0.241552	3338	sTNF-R1	deCODE
Stages 2/3	rs1800693	C	T	0.409	-0.058	0.042	0.167551	6420	sTNF-R1	deCODE
Stages 2/3	rs4149584	T	C	0.02	0.024	0.154	0.878901	6420	sTNF-R1	deCODE
Stages 2/3	rs111545730	A	G	0.042	0.108	0.12	0.366969	6420	sTNF-R1	deCODE
Stage 4	rs1800693	C	T	0.409	0.027	0.038	0.48158	1847	sTNF-R1	deCODE
Stage 4	rs4149584	T	C	0.02	-0.006	0.136	0.963986	1847	sTNF-R1	deCODE
Stage 4	rs111545730	A	G	0.042	-0.103	0.111	0.353949	1847	sTNF-R1	deCODE
Overall CRC	rs1148460	C	A	0.531	0.002	0.023	0.93787	16964	sTNF-R2	deCODE		No genome-wide significant trait associations reported
Overall CRC	rs2301258	T	C	0.034	-0.002	0.061	0.973539	16964	sTNF-R2	deCODE	TNFRSF1B	No genome-wide significant trait associations reported
Overall CRC	rs3397	T	C	0.634	0.02	0.028	0.472209	16964	sTNF-R2	deCODE	TNFRSF1B	TNFRSF1B protein levels
Overall CRC	rs146005322	G	C	0.036	-0.01	0.067	0.885704	16964	sTNF-R2	deCODE		No genome-wide significant trait associations reported
Overall CRC	rs146016809	A	G	0.014	0.099	0.106	0.351891	16964	sTNF-R2	deCODE	VPS13D	No genome-wide significant trait associations reported
Proximal colon	rs1148460	C	A	0.531	-0.027	0.037	0.473858	6214	sTNF-R2	deCODE
Proximal colon	rs2301258	T	C	0.034	0.159	0.1	0.113245	6214	sTNF-R2	deCODE
Proximal colon	rs3397	T	C	0.634	0.068	0.048	0.157957	6214	sTNF-R2	deCODE
Proximal colon	rs146005322	G	C	0.036	0.093	0.11	0.398127	6214	sTNF-R2	deCODE
Proximal colon	rs146016809	A	G	0.014	0.364	0.169	0.0310558	6214	sTNF-R2	deCODE
Distal colon	rs1148460	C	A	0.531	0.106	0.046	0.0213035	4881	sTNF-R2	deCODE
Distal colon	rs2301258	T	C	0.034	-0.191	0.131	0.146226	4881	sTNF-R2	deCODE
Distal colon	rs3397	T	C	0.634	0.008	0.057	0.886993	4881	sTNF-R2	deCODE
Distal colon	rs146005322	G	C	0.036	-0.041	0.139	0.769411	4881	sTNF-R2	deCODE
Distal colon	rs146016809	A	G	0.014	0.093	0.216	0.665553	4881	sTNF-R2	deCODE
Rectal	rs1148460	C	A	0.531	-0.058	0.044	0.192307	4749	sTNF-R2	deCODE
Rectal	rs2301258	T	C	0.034	0.049	0.121	0.686487	4749	sTNF-R2	deCODE
Rectal	rs3397	T	C	0.634	-0.049	0.056	0.383628	4749	sTNF-R2	deCODE
Rectal	rs146005322	G	C	0.036	-0.024	0.139	0.865122	4749	sTNF-R2	deCODE
Rectal	rs146016809	A	G	0.014	-0.115	0.232	0.620463	4749	sTNF-R2	deCODE
Stage 1	rs1148460	C	A	0.53121	0.0452546	0.113227	0.689391	3338	sTNF-R2	deCODE
Stage 1	rs2301258	T	C	0.0338678	0.180024	0.300397	0.548981	3338	sTNF-R2	deCODE
Stage 1	rs3397	T	C	0.63363	0.0160524	0.14484	0.911752	3338	sTNF-R2	deCODE
Stage 1	rs146005322	G	C	0.0358183	-0.167748	0.381068	0.659789	3338	sTNF-R2	deCODE
Stage 1	rs146016809	A	G	0.0140992	0.506654	0.500594	0.311488	3338	sTNF-R2	deCODE
Stages 2/3	rs1148460	C	A	0.531	0.009	0.042	0.823295	6420	sTNF-R2	deCODE
Stages 2/3	rs2301258	T	C	0.034	-0.027	0.116	0.814915	6420	sTNF-R2	deCODE
Stages 2/3	rs3397	T	C	0.634	0.039	0.053	0.460426	6420	sTNF-R2	deCODE
Stages 2/3	rs146005322	G	C	0.036	0.182	0.123	0.140055	6420	sTNF-R2	deCODE
Stages 2/3	rs146016809	A	G	0.014	0.176	0.187	0.345605	6420	sTNF-R2	deCODE
Stage 4	rs1148460	C	A	0.531	0.037	0.038	0.323995	1847	sTNF-R2	deCODE
Stage 4	rs2301258	T	C	0.034	0.008	0.105	0.93886	1847	sTNF-R2	deCODE
Stage 4	rs3397	T	C	0.634	0.009	0.049	0.859891	1847	sTNF-R2	deCODE
Stage 4	rs146005322	G	C	0.036	-0.074	0.114	0.517952	1847	sTNF-R2	deCODE
Stage 4	rs146016809	A	G	0.014	0.218	0.171	0.204076	1847	sTNF-R2	deCODE
Overall CRC	rs6668157	T	C	0.106	0.046	0.039	0.234	16964	sTNF-R2	UKBB	TNFRSF8	No genome-wide significant trait associations reported
Overall CRC	rs1148467	G	A	0.924	-0.021	0.045	0.64	16964	sTNF-R2	UKBB	TNFRSF8	No genome-wide significant trait associations reported
Overall CRC	rs631272	A	G	0.516	-0.002	0.023	0.941	16964	sTNF-R2	UKBB		No genome-wide significant trait associations reported
Overall CRC	rs976881	C	T	0.687	-0.018	0.025	0.477	16964	sTNF-R2	UKBB	TNFRSF1B	No genome-wide significant trait associations reported
Overall CRC	rs5746026	A	G	0.034	-0.02	0.062	0.745	16964	sTNF-R2	UKBB	TNFRSF1B	HAVCR2/TNFRSF1B protein level ratio; sTNF-R2
Overall CRC	rs235220	T	C	0.188	0.054	0.031	0.0851	16964	sTNF-R2	UKBB	TNFRSF1B	Hypothyroidism
Overall CRC	rs3397	T	C	0.634	0.02	0.028	0.472	16964	sTNF-R2	UKBB	TNFRSF1B	TNFRSF1B protein levels
Overall CRC	rs1061631	A	G	0.206	-0.005	0.03	0.861	16964	sTNF-R2	UKBB	TNFRSF1B	TNFRSF1B protein levels
Overall CRC	rs1800621	G	A	0.038	-0.055	0.065	0.4	16964	sTNF-R2	UKBB	TNFRSF1B	No genome-wide significant trait associations reported
Overall CRC	rs146016809	A	G	0.014	0.099	0.106	0.352	16964	sTNF-R2	UKBB	VPS13D	No genome-wide significant trait associations reported
Proximal colon	rs6668157	T	C	0.106	-0.027	0.07	0.698	6214	sTNF-R2	UKBB
Proximal colon	rs1148467	G	A	0.924	-0.061	0.076	0.42	6214	sTNF-R2	UKBB
Proximal colon	rs631272	A	G	0.516	-0.029	0.038	0.45	6214	sTNF-R2	UKBB
Proximal colon	rs976881	C	T	0.687	0.025	0.043	0.562	6214	sTNF-R2	UKBB
Proximal colon	rs5746026	A	G	0.034	0.158	0.101	0.115	6214	sTNF-R2	UKBB
Proximal colon	rs235220	T	C	0.188	0.091	0.052	0.0811	6214	sTNF-R2	UKBB
Proximal colon	rs3397	T	C	0.634	0.068	0.048	0.158	6214	sTNF-R2	UKBB
Proximal colon	rs1061631	A	G	0.206	0.016	0.05	0.753	6214	sTNF-R2	UKBB
Proximal colon	rs1800621	G	A	0.038	-0.065	0.111	0.561	6214	sTNF-R2	UKBB
Proximal colon	rs146016809	A	G	0.014	0.364	0.169	0.0311	6214	sTNF-R2	UKBB
Distal colon	rs6668157	T	C	0.106	0.082	0.078	0.291	4881	sTNF-R2	UKBB
Distal colon	rs1148467	G	A	0.924	-0.004	0.096	0.964	4881	sTNF-R2	UKBB
Distal colon	rs631272	A	G	0.516	0.071	0.046	0.123	4881	sTNF-R2	UKBB
Distal colon	rs976881	C	T	0.687	-0.038	0.052	0.464	4881	sTNF-R2	UKBB
Distal colon	rs5746026	A	G	0.034	-0.216	0.133	0.103	4881	sTNF-R2	UKBB
Distal colon	rs235220	T	C	0.188	-0.015	0.064	0.82	4881	sTNF-R2	UKBB
Distal colon	rs3397	T	C	0.634	0.008	0.057	0.887	4881	sTNF-R2	UKBB
Distal colon	rs1061631	A	G	0.206	-0.073	0.061	0.237	4881	sTNF-R2	UKBB
Distal colon	rs1800621	G	A	0.038	0.011	0.13	0.932	4881	sTNF-R2	UKBB
Distal colon	rs146016809	A	G	0.014	0.093	0.216	0.666	4881	sTNF-R2	UKBB
Rectal	rs6668157	T	C	0.106	0.156	0.075	0.0373	4749	sTNF-R2	UKBB
Rectal	rs1148467	G	A	0.924	0.048	0.092	0.603	4749	sTNF-R2	UKBB
Rectal	rs631272	A	G	0.516	-0.026	0.045	0.564	4749	sTNF-R2	UKBB
Rectal	rs976881	C	T	0.687	-0.024	0.05	0.634	4749	sTNF-R2	UKBB
Rectal	rs5746026	A	G	0.034	0.006	0.124	0.962	4749	sTNF-R2	UKBB
Rectal	rs235220	T	C	0.188	0.131	0.062	0.0361	4749	sTNF-R2	UKBB
Rectal	rs3397	T	C	0.634	-0.049	0.056	0.384	4749	sTNF-R2	UKBB
Rectal	rs1061631	A	G	0.206	0.065	0.059	0.273	4749	sTNF-R2	UKBB
Rectal	rs1800621	G	A	0.038	-0.042	0.142	0.764	4749	sTNF-R2	UKBB
Rectal	rs146016809	A	G	0.014	-0.115	0.232	0.62	4749	sTNF-R2	UKBB
Stage 1	rs6668157	T	C	0.106221	-0.162417	0.214944	0.449876	3338	sTNF-R2	UKBB
Stage 1	rs1148467	G	A	0.923939	0.633119	0.300913	0.0353788	3338	sTNF-R2	UKBB
Stage 1	rs631272	A	G	0.515988	0.092629	0.114682	0.419262	3338	sTNF-R2	UKBB
Stage 1	rs976881	C	T	0.687378	0.357369	0.140853	0.0111751	3338	sTNF-R2	UKBB
Stage 1	rs5746026	A	G	0.0336171	0.0779645	0.313471	0.803582	3338	sTNF-R2	UKBB
Stage 1	rs235220	T	C	0.188243	-0.136649	0.174455	0.433455	3338	sTNF-R2	UKBB
Stage 1	rs3397	T	C	0.63363	0.0160524	0.14484	0.911752	3338	sTNF-R2	UKBB
Stage 1	rs1061631	A	G	0.20619	-0.287651	0.169243	0.0892003	3338	sTNF-R2	UKBB
Stage 1	rs1800621	G	A	0.037669	-0.26606	0.361831	0.462148	3338	sTNF-R2	UKBB
Stage 1	rs146016809	A	G	0.0140992	0.506654	0.500594	0.311488	3338	sTNF-R2	UKBB
Stages 2/3	rs6668157	T	C	0.106	0.043	0.074	0.561	6420	sTNF-R2	UKBB
Stages 2/3	rs1148467	G	A	0.924	-0.081	0.084	0.334	6420	sTNF-R2	UKBB
Stages 2/3	rs631272	A	G	0.516	-0.022	0.042	0.595	6420	sTNF-R2	UKBB
Stages 2/3	rs976881	C	T	0.687	-0.032	0.047	0.5	6420	sTNF-R2	UKBB
Stages 2/3	rs5746026	A	G	0.034	-0.038	0.116	0.744	6420	sTNF-R2	UKBB
Stages 2/3	rs235220	T	C	0.188	-0.034	0.06	0.563	6420	sTNF-R2	UKBB
Stages 2/3	rs3397	T	C	0.634	0.039	0.053	0.46	6420	sTNF-R2	UKBB
Stages 2/3	rs1061631	A	G	0.206	0.004	0.055	0.943	6420	sTNF-R2	UKBB
Stages 2/3	rs1800621	G	A	0.038	0.034	0.125	0.787	6420	sTNF-R2	UKBB
Stages 2/3	rs146016809	A	G	0.014	0.176	0.187	0.346	6420	sTNF-R2	UKBB
Stage 4	rs6668157	T	C	0.106	0.044	0.064	0.491	1847	sTNF-R2	UKBB
Stage 4	rs1148467	G	A	0.924	0.005	0.076	0.948	1847	sTNF-R2	UKBB
Stage 4	rs631272	A	G	0.516	0.022	0.039	0.565	1847	sTNF-R2	UKBB
Stage 4	rs976881	C	T	0.687	0.037	0.042	0.386	1847	sTNF-R2	UKBB
Stage 4	rs5746026	A	G	0.034	0.015	0.107	0.891	1847	sTNF-R2	UKBB
Stage 4	rs235220	T	C	0.188	0.006	0.051	0.906	1847	sTNF-R2	UKBB
Stage 4	rs3397	T	C	0.634	0.009	0.049	0.86	1847	sTNF-R2	UKBB
Stage 4	rs1061631	A	G	0.206	0.025	0.05	0.61	1847	sTNF-R2	UKBB
Stage 4	rs1800621	G	A	0.038	-0.039	0.102	0.704	1847	sTNF-R2	UKBB
Stage 4	rs146016809	A	G	0.014	0.218	0.171	0.204	1847	sTNF-R2	UKBB
